# Supplementary material for: Structural Insights on Hyp-Gly-Containing Peptides as Antiplatelet Compounds through Topomer CoMFA and CoMSIA Analysis
Source: Foods. 2023 Feb 10;12(4):777. doi: 10.3390/foods12040777 (PMC9956102; doi:10.3390/foods12040777)
Supplement: Supplementary file 1 [file foods-12-00777-s001.zip]

Archive with 1 entries (1 files):
- foods-2154557-supplementary.pdf
